# Supplementary material for: Combining metabolite doping and metabolic engineering to improve 2-phenylethanol production by engineered cyanobacteria
Source: Front Bioeng Biotechnol. 2022 Sep 20;10:1005960. doi: 10.3389/fbioe.2022.1005960 (PMC9530348; doi:10.3389/fbioe.2022.1005960)
Supplement: Supplementary file 1 [file Table1.XLS]

## Sheet: Foglio1
	UniProtKB query (EC 2.6.1.57)							Synechococcus hit
	Description	GO molecular function	Reference	UniProtKB status	Catalytic activity	length		Definition	Max score	Total score	Query cover	E value	Per ident	Length	NCBI reference sequence	UniProtKB status	GO molecular function	Domains & repeats (Uniprot)
	H3ZPU1|ARAT2_THELN Aromatic-amino-acid aminotransferase 2 OS=Thermococcus litoralis (strain ATCC 51850 / DSM 5473 / JCM 8560 / NS-C)	L-phenylalanine:2-oxoglutarate aminotransferase activity	Characterization of aromatic aminotransferases from the hyperthermophilic archaeon Thermococcus litoralis	Experimental evidence at protein level	2-oxoglutarate + an aromatic L-?-amino acid = an aromatic oxo-acid + L-glutamate	389		LL-diaminopimelate aminotransferase [Synechococcus]	103	103	0.83	2e-25	26.15%	411	WP_011242999.1	protein inferred from homology	L,L-diaminopimelate aminotransferase activity; transaminase activity	n.a.
	H3ZPU1|ARAT2_THELN Aromatic-amino-acid aminotransferase 2 OS=Thermococcus litoralis (strain ATCC 51850 / DSM 5473 / JCM 8560 / NS-C)	L-phenylalanine:2-oxoglutarate aminotransferase activity	Characterization of aromatic aminotransferases from the hyperthermophilic archaeon Thermococcus litoralis	Experimental evidence at protein level	2-oxoglutarate + an aromatic L-?-amino acid = an aromatic oxo-acid + L-glutamate	389		pyridoxal phosphate-dependent aminotransferase [Synechococcus]	262	262	0.97	1e-85	38.34%	392	WP_011243875.1	protein inferred from homology	transaminase activity	Aminotran_1_2
	P53090|ARO8_YEAST Aromatic/aminoadipate aminotransferase 1 OS=Saccharomyces cerevisiae (strain ATCC 204508 / S288c)	L-phenylalanine:2-oxoglutarate aminotransferase activity	Characterisation of Saccharomyces cerevisiae ARO8 and ARO9 genes encoding aromatic aminotransferases I and II reveals a new aminotransferase subfamily	Experimental evidence at protein level	2-oxoglutarate + an aromatic L-?-amino acid = an aromatic oxo-acid + L-glutamate	500		PLP-dependent aminotransferase family protein [Synechococcus elongatus]	62.0	62.0	0.72	3e-11	21.43%	483	WP_011244676.1	protein inferred from homology	pyridoxal phosphate binding; catalytic activity; DNA-binding transcription factor activity;	HTH gntR-type
	H3ZPU1|ARAT2_THELN Aromatic-amino-acid aminotransferase 2 OS=Thermococcus litoralis (strain ATCC 51850 / DSM 5473 / JCM 8560 / NS-C)	L-phenylalanine:2-oxoglutarate aminotransferase activity	Characterization of aromatic aminotransferases from the hyperthermophilic archaeon Thermococcus litoralis	Experimental evidence at protein level	2-oxoglutarate + an aromatic L-?-amino acid = an aromatic oxo-acid + L-glutamate	389		threonine-phosphate decarboxylase CobD [Synechococcus]	55.1	55.1	0.82	2e-09	21.88%	35	WP_011377866.1	protein predicted	pyridoxal phosphate binding;threonine-phosphate decarboxylase activity, lyase activity	Aminotran_1_2
	H3ZPU1|ARAT2_THELN Aromatic-amino-acid aminotransferase 2 OS=Thermococcus litoralis (strain ATCC 51850 / DSM 5473 / JCM 8560 / NS-C)	L-phenylalanine:2-oxoglutarate aminotransferase activity	Characterization of aromatic aminotransferases from the hyperthermophilic archaeon Thermococcus litoralis	Experimental evidence at protein level	2-oxoglutarate + an aromatic L-?-amino acid = an aromatic oxo-acid + L-glutamate	389		LL-diaminopimelate aminotransferase [Synechococcus]	127	127	0.89	2e-34	27.84%	392	WP_011378193.1	protein inferred from homology	pyridoxal phosphate binding; transaminase activity; transferase activity;	Aminotran_1_2
