# Supplementary material for: Combining metabolite doping and metabolic engineering to improve 2-phenylethanol production by engineered cyanobacteria
Source: Front Bioeng Biotechnol. 2022 Sep 20;10:1005960. doi: 10.3389/fbioe.2022.1005960 (PMC9530348; doi:10.3389/fbioe.2022.1005960)
Supplement: Supplementary file 2 [file Table2.XLS]

## Sheet: Foglio1
Reaction_id	Reaction	Reaction_name	Min_flux_no_Phe	Max_flux_no_Phe	Min_flux_Phe	Max_flux_Phe
ENO	2pg_c <=> pep_c + h2o_c	Enolase	0.280636	4.91918	0.260675	5.15634
PGM	2pg_c <=> 3pg_c	Phosphoglycerate mutase	-4.91918	-0.280636	-5.15634	-0.260675
PEPC	pep_c + hco3_c -> pi_c + oaa_c	Phosphoenolpyruvate carboxylase	0.158183	1.90135	0.158183	1.99853
FUM	h2o_c + fum_c <=> mal__L_c	Fumarase	-2.14693	0.0320259	-2.2684	0.0320259
ME2	mal__L_c + nadp_c <=> co2_c + pyr_c + nadph_c	Malic enzyme (NADP)	-2.14693	0.0320259	-2.2684	0.0320259
SK_akg_c	akg_c ->	Sink akg(c)	0	1.74316	0	1.84034
CO2tex	co2_e <=> co2_p	CO2 transport via diffusion (extracellular to periplasm)	0.184206	8.9	-0.301677	8.9
EX_co2_e	co2_e <=>	CO2 exchange	-8.9	-0.184206	-8.9	0.301677
CO2tpp	co2_p <=> co2_c	CO2 transporter via diffusion (periplasm)	0.184206	8.9	-0.301677	8.9
SK_fum_c	fum_c ->	EX fum e	0	2.17895	0	2.30042
DM_lac__D_c	lac__D_c ->	Modeling: demand reaction (lac D c)	0	2.90526	0	3.06723
DM_succ_c	succ_c ->	Modeling: demand reaction (succ c)	0	2.17895	0	2.30042
EX_hco3_e	hco3_e <=>	EX hco3 LPAREN e RPAREN	-1.99	6.72579	-1.99	7.21168
HCO3tex	hco3_e <=> hco3_p	Bicarbonate transport via diffusion (extracellular to periplasm)	-6.72579	1.99	-7.21168	1.99
SHKK	skm_c + atp_c -> adp_c + h_c + skm5p_c	Shikimate kinase	0.0210934	1.11057	0.0111133	1.16132
CHORS	3psme_c -> pi_c + chor_c	Chorismate synthase	0.0210934	1.11057	0.0111133	1.16132
PSCVT	pep_c + skm5p_c <=> pi_c + 3psme_c	3-phosphoshikimate 1-carboxyvinyltransferase	0.0210934	1.11057	0.0111133	1.16132
DDPA	pep_c + h2o_c + e4p_c -> pi_c + 2dda7p_c	3-deoxy-D-arabino-heptulosonate 7-phosphate synthetase	0.0210934	1.11057	0.0111133	1.16132
DHQTi	3dhq_c <=> h2o_c + 3dhsk_c	3-dehydroquinate dehydratase, irreversible	0.0210934	1.11057	0.0111133	1.16132
SHK3Dr	h_c + 3dhsk_c + nadph_c <=> skm_c + nadp_c	Shikimate dehydrogenase	0.0210934	1.11057	0.0111133	1.16132
DHQS	2dda7p_c -> pi_c + 3dhq_c	3-dehydroquinate synthase	0.0210934	1.11057	0.0111133	1.16132
CHORM	chor_c <=> pphn_c	Chorismate mutase	0.0172351	1.10671	0.00725502	1.15746
PPNDH	h_c + pphn_c -> co2_c + h2o_c + phpyr_c	Prephenate dehydratase	0.00998013	1.09945	0	1.15021
DM_ac_c	ac_c ->	Modeling: demand reaction (ac c)	0	4.3579	0	4.60084
SK_for_c	for_c ->	Sink for(c)	0	8.71579	0	9.20168
ICDHyr	nadp_c + icit_c -> co2_c + nadph_c + akg_c	Isocitrate dehydrogenase (NADP)	0.0619665	1.80513	0.0619665	1.9023
ACONT	cit_c <=> icit_c	Aconitate hydratase	0.0619665	1.80513	0.0619665	1.9023
CS	h2o_c + oaa_c + accoa_c -> cit_c + coa_c + h_c	Citrate synthase	0.0619665	1.80513	0.0619665	1.9023
Htex	h_e <=> h_p	Proton transport via diffusion (extracellular to periplasm)	-6.39631	2.45167	-8.07416	3.39651
EX_h_e	h_e <=>	H+ exchange	-2.45167	6.39631	-3.39651	8.07416
kivD	phpyr_c -> pacald_c + co2_c	Alpha-ketoisovalerate decarboxylase	0	1.08947	0	1.55691
adhA	pacald_c + nadph_c <=> 2-pe_c + nadp_c	Aldehyde reductase AdhA	0	1.08947	0	1.55691
EX_2-pe	2-pe_c ->	2-pe exchange	0	1.08947	0	1.55691
NTRIRfx	no2_c + 8 h_c + 6 fdxrd_c -> 2 h2o_c + nh4_c + 6 fdxox_c	Nitrite reductase (ferredoxin)	0.402942	0.434414	0	1.38392
EX_no3_e	no3_e <=>	Nitrate exchange	-0.434414	-0.402942	-1.38392	0
NTRARf2	2 h_c + no3_c + 2 fdxrd_c -> no2_c + h2o_c + 2 fdxox_c	Nitrite reductase (ferredoxin)	0.402942	0.434414	0	1.38392
NO3tex	no3_e <=> no3_p	Nitrate transport via diffusion (extracellular to periplasm)	0.402942	0.434414	0	1.38392
NO3abcpp	h2o_c + atp_c + no3_p -> adp_c + h_c + pi_c + no3_c	Nitrate transport via ABC system (periplasm)	0.402942	0.434414	0	1.38392
PHETA1	phe__L_c + akg_c <=> phpyr_c + glu__L_c	Phenylalanine transaminase	-0.00998029	-0.00998013	-0.978402	0.424433
