# Supplementary material for: Combining metabolite doping and metabolic engineering to improve 2-phenylethanol production by engineered cyanobacteria
Source: Front Bioeng Biotechnol. 2022 Sep 20;10:1005960. doi: 10.3389/fbioe.2022.1005960 (PMC9530348; doi:10.3389/fbioe.2022.1005960)
Supplement: Supplementary file 3 [file Table3.XLS]

## Sheet: Foglio1
L-amino acid deaminase: an L-amino acid + H2O + 2 cytochrome b = an alpha-keto acid + NH3 + 2 reduced cytochrome b	Any
L-amino acid dehydrogenase: An L-amino acid + H(2)O + NAD(+) <=> a 2-oxo acid + NH(3) + NADH
UniProtKB query (EC 1.4.1.5)							Synechococcus elongatus hit
Definition	Length	GO molecular function	Reference	UniProtKB status	Catalytic activity		Definition	Max score	Total score	Query cover	E value	Per ident	Length	NCBI Reference Sequence	UniProtKB status	GO molecular function	Domains & repeats (Interpro)
Q55629|LAADH_SYNY3 L-amino acid dehydrogenase OS=Synechocystis sp. (strain PCC 6803 / Kazusa)	471	oxidoreductase activity	Detection of an L-amino acid dehydrogenase activity in Synechocystis sp. PCC 6803	Experimental evidence at protein level	a plastoquinone + an L-?-amino acid + H2O = a 2-oxocarboxylate + a plastoquinol + NH4+		FAD-dependent oxidoreductase [Synechococcus]	249	249	0.97	2e-78	32.64%	484	WP_011377549.1*	protein predicted	oxidoreductase activity	amino_oxidase
L-amino acid oxidase: An L-amino acid + H(2)O + O(2) <=> a 2-oxo acid + NH(3) + H(2)O(2)
UniProtKB query (EC 1.4.3.2)							Synechococcus elongatus hit
Definition	Query length	GO molecular function	Reference	UniProtKB status	Catalytic activity		Definition	Max score	Total score	Query cover	E value	Per ident	Length	NCBI Reference Sequence	UniProtKB status	GO molecular function	Domains & repeats (Interpro)
O09046|OXLA_MOUSE L-amino-acid oxidase OS=Mus musculus	630	L-phenylalaine oxidase activity	IL-4-induced gene-1 is a leukocyte L-amino acid oxidase with an unusual acidic pH preference and lysosomal localization	Experimental evidence at protein level	an L-?-amino acid + H2O + O2 = a 2-oxocarboxylate + H2O2 + NH4+		NAD(P)/FAD-dependent oxidoreductase [Synechococcus]	65.9	65.9	0.67	3.03e-12	25.28%	495	WP_011242908.1 (Synpcc7942_0946)**	protein predicted	oxidoreductase activity	amino_oxidase
P81383|OXLA_OPHHA L-amino-acid oxidase OS=Ophiophagus hannah	491	L-phenylalaine oxidase activity	Molecular characterization of L-amino acid oxidase from king cobra venom	Experimental evidence at protein level	an L-?-amino acid + H2O + O2 = a 2-oxocarboxylate + H2O2 + NH4+		C-3',4' desaturase CrtD [Synechococcus]	39.7	39.7	0.12	0.000349	38.98%	523	WP_011242885.1	protein predicted	oxidoreductase activity	amino_oxidase
A8QL52|OXLA_BUNFA L-amino-acid oxidase OS=Bungarus fasciatus	517	L-phenylalaine oxidase activity	Purification, characterization and biological activities of the L-amino acid oxidase from Bungarus fasciatus snake venom	Experimental evidence at protein level	an L-?-amino acid + H2O + O2 = a 2-oxocarboxylate + H2O2 + NH4+		FAD-dependent oxidoreductase [Synechococcus]	55.8	55.8	0.88	2.95e-09	23.33%	484	WP_011377549.1 (Synpcc7942_0369)**	protein predicted	oxidoreductase activity	amino_oxidase
A8QL52|OXLA_BUNFA L-amino-acid oxidase OS=Bungarus fasciatus	517	L-phenylalaine oxidase activity	Purification, characterization and biological activities of the L-amino acid oxidase from Bungarus fasciatus snake venom	Experimental evidence at protein level	an L-?-amino acid + H2O + O2 = a 2-oxocarboxylate + H2O2 + NH4+		15-cis-phytoene desaturase [Synechococcus]	50.8	50.8	0.09	9.97e-08	46.94%	474	WP_011378266.1	Experimental evidence at protein level	phytoene dehydrogenase activity	n.a.
A8QL52|OXLA_BUNFA L-amino-acid oxidase OS=Bungarus fasciatus	517	L-phenylalaine oxidase activity	Purification, characterization and biological activities of the L-amino acid oxidase from Bungarus fasciatus snake venom	Experimental evidence at protein level	an L-?-amino acid + H2O + O2 = a 2-oxocarboxylate + H2O2 + NH4+		FAD-dependent oxidoreductase [Synechococcus elongatus]	37.0	37.0	0.13	0.001	41.18%	345	WP_199290698.1	n.a.	n.a.	amino_oxidase
